# Supplementary material for: A New In Silico Comparison of the Relative Affinity of Enantiomeric Chloroquine (CQ) and Hydroxychloroquine (HCQ) for ACE2
Source: Pharmaceuticals (Basel). 2025 Jun 30;18(7):982. doi: 10.3390/ph18070982 (PMC12299195; doi:10.3390/ph18070982)
Supplement: Supplementary file 1 [file pharmaceuticals-18-00982-s001.zip]

Archive with 1 entries (1 files):
- pharmaceuticals-3578945-supplementary.pdf
